# Supplementary material for: Genome-Wide Identification of Trehalose-6-phosphate Synthase (TPS) Gene Family Reveals the Potential Role in Carbohydrate Metabolism in Peach
Source: Genes (Basel). 2023 Dec 26;15(1):39. doi: 10.3390/genes15010039 (PMC10815152; doi:10.3390/genes15010039)
Supplement: Supplementary file 1 [file genes-15-00039-s001.zip]

Archive with 1 entries (1 files):
- genes-2785643-supplementary.pdf
